# Supplementary material for: Low yield and abiotic origin of N2O formed by the complete nitrifier Nitrospira inopinata
Source: Nat Commun. 2019 Apr 23;10:1836. doi: 10.1038/s41467-019-09790-x (PMC6478695; doi:10.1038/s41467-019-09790-x)
Supplement: Supplementary file 4 — Supplementary Data 1 [file 41467_2019_9790_MOESM4_ESM.xlsx]

## Sheet: Supplementary Data 1
taxon	Organism	finalLabel	DOI	Completeness	Contamination	StrainHeterogeneity	nirK copies	nirK_geneIDs	norB	norB_geneIDs	norC	norC_geneIDs	norD	norD_geneIDs	norQ	norQ_geneIDs	norS	norS_geneIDs	norY	norY_geneIDs	cytL	cytL_geneIDs	cytS	cytS_geneIDs	nitrosocyanin	nitrosocyanin_geneIDs
GCA_001458695.1_NiCh1	Nitrospira - comammox	Candidatus Nitrospira inopinata (GCA_001458695.1_NiCh1)	doi: 10.1038/nature16461	97.73	4.83	0	1	CUQ68118.1	0	NA	0	NA	0	NA	0	NA	0	NA	0	NA	0	NA	1	CUQ65439.1	0	NA
GCA_001458775.1__COMA2_	Nitrospira - comammox	Candidatus Nitrospira nitrificans (GCA_001458775.1__COMA2_)	doi: 10.1038/nature16459	96.76	2.73	0	1	CUS38030.1	0	NA	0	NA	0	NA	0	NA	0	NA	0	NA	0	NA	0	NA	0	NA
GCA_001458735.1__COMA1_	Nitrospira - comammox	Candidatus Nitrospira nitrosa (GCA_001458735.1__COMA1_)	doi: 10.1038/nature16459	96.76	2.27	0	1	CUS38588.1	0	NA	0	NA	0	NA	0	NA	0	NA	0	NA	0	NA	1	CUS34254.1	0	NA
GCA_002083365.1_ASM208336v1	Nitrospira - comammox	Nitrospira sp. SG-bin1 (GCA_002083365.1_ASM208336v1)	doi: 10.1016/j.watres.2017.03.042	95.85	3.9	41.67	1	OQW34730.1	0	NA	0	NA	0	NA	0	NA	0	NA	0	NA	0	NA	0	NA	0	NA
GCA_900078535.2_Nitrospira-SG-bin1	Nitrospira - comammox	Nitrospira cf. moscoviensis SBR1015 (GCA_900078535.2_Nitrospira-SG-bin1)	doi: 10.1016/j.watres.2017.03.042	95.85	3.69	0	2	FJVM02000051.1_37;FJVM02000048.1_16	0	NA	0	NA	0	NA	0	NA	0	NA	0	NA	1	FJVM02000025.1 23	0	NA	0	NA
GCA_001464735.1_Nitrospirae_bacterium_Ga0074138	Nitrospira - comammox	Nitrospira sp. Ga0074138 (GCA_001464735.1_Nitrospirae_bacterium_Ga0074138)	doi: 10.1128/mSphere.00054-15	87.67	2.83	0	2	LNDU01000024.1_3;LNDU01000063.1_82	0	NA	0	NA	0	NA	0	NA	0	NA	0	NA	2	LNDU01000013.1 1, LNDU01000050.1 6	0	NA	0	NA
GCA_002083405.1_ASM208340v1	Nitrospira - comammox	Nitrospira sp. SG-bin2 (GCA_002083405.1_ASM208340v1)	doi: 10.1016/j.watres.2017.03.042	95.85	4.76	40	2	OQW30413.1;OQW31044.1	0	NA	0	NA	0	NA	0	NA	0	NA	0	NA	1	OQW35152.1	0	NA	0	NA
GCA_001644405.1_ASM164440v1	Nitrospira - comammox	Nitrospira sp. SCGC AG-212-E16 (GCA_001644405.1_ASM164440v1)	NA	52.67	4.1	75	3	OAI45978.1;OAI48914.1;OAI48930.1	0	NA	0	NA	0	NA	0	NA	0	NA	0	NA	0	NA	0	NA	0	NA
GCA_002331335.1_ASM233133v1	Nitrospira - comammox	Nitrospira sp. UBA2082 (GCA_002331335.1_ASM233133v1)	doi: 10.1038/s41564-017-0012-7	96.31	2.78	0	3	DCZO01000014.1_75;DCZO01000016.1_271;DCZO01000016.1_272	0	NA	0	NA	0	NA	0	NA	0	NA	0	NA	1	DCZO01000014.1 2	0	NA	0	NA
GCA_002420045.1_ASM242004v1	Nitrospira - comammox	Nitrospira sp. UBA5702 (GCA_002420045.1_ASM242004v1)	doi: 10.1038/s41564-017-0012-7	96.82	3.86	0	1	DIHG01000008.1_17	0	NA	0	NA	0	NA	0	NA	0	NA	0	NA	0	NA	1	DIHG01000082.1 6	0	NA
GCA_002254365.1_ASM225436v1	Nitrospira - comammox	Nitrospira sp. UW-LDO-01 (GCA_002254365.1_ASM225436v1)	doi: 10.1128/mSystems.00059-17	94.94	3.64	0	1	OYT20706.1	0	NA	0	NA	0	NA	0	NA	0	NA	0	NA	0	NA	1	OYT21037.1	0	NA
GCA_900078515.1_Nitrospira-HN-bin3	Nitrospira - comammox	Nitrospira cf. moscoviensis SBR1015 (GCA_900078515.1_Nitrospira-HN-bin3)	doi: 10.1016/j.watres.2017.03.042	82.27	1.37	0	1	FJVN01000070.1_7	0	NA	0	NA	0	NA	0	NA	0	NA	0	NA	0	NA	0	NA	0	NA
GCA_002083355.1_ASM208335v1	Nitrospira - comammox	Nitrospira sp. HN-bin3 (GCA_002083355.1_ASM208335v1)	doi: 10.1016/j.watres.2017.03.042	83.18	5.12	63.64	1	LVWU01000039.1_7	0	NA	0	NA	0	NA	0	NA	0	NA	0	NA	0	NA	0	NA	0	NA
GCA_002083565.1_ASM208356v1	Nitrospira - comammox	Nitrospira sp. ST-bin4 (GCA_002083565.1_ASM208356v1)	doi: 10.1016/j.watres.2017.03.042	95.91	7.89	46.15	3	OQW57422.1;OQW57437.1;OQW65569.1	0	NA	0	NA	0	NA	0	NA	0	NA	0	NA	1	OQW59711.1	0	NA	0	NA
GCA_002331625.1_ASM233162v1	Nitrospira - comammox	Nitrospira sp. UBA2083 (GCA_002331625.1_ASM233162v1)	doi: 10.1038/s41564-017-0012-7	90.4	2.78	0	1	DCZN01000060.1_67	0	NA	0	NA	0	NA	0	NA	0	NA	0	NA	0	NA	0	NA	0	NA
GCA_002483475.1_ASM248347v1	Nitrospira - comammox	Nitrospira sp. UBA7655 (GCA_002483475.1_ASM248347v1)	doi: 10.1038/s41564-017-0012-7	78.07	0	0	1	DLHZ01000105.1_23	0	NA	0	NA	0	NA	0	NA	0	NA	0	NA	2	DLHZ01000085.1 13, DLHZ01000085.1 24	1	DLHZ01000052.1 4	0	NA
GCA_002420115.1_ASM242011v1	Nitrospira - comammox	Nitrospira sp. UBA5698 (GCA_002420115.1_ASM242011v1)	doi: 10.1038/s41564-017-0012-7	95.91	3.86	0	1	DIHK01000018.1_163	0	NA	0	NA	0	NA	0	NA	0	NA	0	NA	0	NA	1	DIHK01000055.1 6	0	NA
GCA_002451055.1_ASM245105v1	Nitrospira - comammox	Nitrospira sp. UBA6909 (GCA_002451055.1_ASM245105v1)	doi: 10.1038/s41564-017-0012-7	86.84	2.55	20	0	NA	0	NA	0	NA	0	NA	0	NA	0	NA	0	NA	2	DKBD01000213.1 17, DKBD01000213.1 19	0	NA	0	NA
GCA_002356115.1_ASM235611v1	AOB-Nitrosoglobus	Candidatus Nitrosoglobus terrae	doi: 10.1038/ismej.2016.191	91.22	0	0	0	NA	0	NA	0	NA	0	NA	0	NA	1	BAW79684.1	1	BAW79685.1	1	BAW79842.1	0	NA	1	BAW80548.1
IMG_2675903045	AOB	Nitrosomonas communis Nm2 (Stein) (IMG_2675903045)	doi: 10.1128/genomeA.01541-15	99.76	2.03	0	0	NA	1	2676404532	1	2676404533	1 (split)	2676404528, 2676404529, 2676404530	1	2676404531	1	2676403415	1	2676403416	2	2676403867, 2676403916	1	2676402939	1	2676403525
IMG_2588253501	AOB	Nitrosomonas cryotolerans ATCC 49181 (IMG_2588253501)	doi: 10.1128/genomeA.00011-17	95.93	1.3	66.67	1	2588255794	1	2588256646	1	2588256645	1	2588256648	1	2588256647	1	2588256671	1	2588256672	2	2588256950, 2588257267	1	2588255994	1	2588257643
IMG_2606217257	AOB	Nitrosomonas europaea ATCC 19718 (IMG_2606217257)	doi: 10.1128/JB.185.9.2759-2773.2003	99.97	0.74	25	1	2606837193	1	2606838328	1	2606838327	1	2606838330	1	2606838329	1	2606836939	1	2606836938	1	2606836229	1	2606837089	1	2606836369
IMG_2582581324	AOB	Nitrosomonas europaea ATCC 25978 (IMG_2582581324)	doi: 10.1038/ncomms11172	99.97	0.26	0	1	2585358378	1	2585360293	1	2585360294	1	2585360291	1	2585360292	1	2585358096	1	2585358097	1	2585358017	1	2585358482	1	2585360274
GCA_000014765.1_ASM1476v1	AOB	Nitrosomonas europaea OLB2 (GCA_000014765.1_ASM1476v1)	doi: 10.1038/ncomms11172	99.53	1.42	50	1	ABI59651.1	1	ABI58796.1	1	ABI58797.1	1	ABI58794.1	1	ABI58795.1	1	ABI60106.1	1	ABI60107.1	1	ABI58420.1	1	ABI59595.1	1	ABI60395.1
IMG_2606217698	AOB	Nitrosomonas eutropha C91 (IMG_2606217698)	doi: 10.1111/j.1462-2920.2007.01409.x	99.5	0.12	0	1	2608256568	1	2608255648	1	2608255649	1	2608255646	1	2608255647	1	2608257063	1	2608257064	1	2608255248	1	2608256508	1	2608257375
GCA_900103035.1_NSMM	AOB	Nitrosomonas mobilis NSMM Ms1 (GCA_900103035.1_NSMM)	doi: 10.3389/fmicb.2016.01869	99.52	1.5	23.08	1	SCZ86535.1	1	SCZ86646.1	1	SCZ86645.1	1	SCZ85745.1	1	SCZ86647.1	1	SCZ84937.1	1	SCZ84936.1	2	SCZ86903.1, SCZ84965.1	1	SCZ85112.1	1	SCZ86706.1
IMG_650716066	AOB	Nitrosomonas sp. AL212 (IMG_650716066)	doi: 10.1128/JB.05521-11	99.84	0.96	66.67	1	650754879	1	650753121	1	650753120	1	650753123	1	650753122	0	NA	0	NA	3	650753465, 650755672, 650755673	1	650755591	1	650753466
IMG_650716067	AOB	Nitrosomonas sp. IS79A3 (IMG_650716067)	doi: 10.4056/sigs.3517166	100	1.2	0	1	651003693	0	NA	0	NA	0	NA	0	NA	0	NA	0	NA	1	651003017	1	651001804	0	NA
GCA_001455205.1_ASM145520v1	AOB	Nitrosomonas ureae Nm10 (Stein) (GCA_001455205.1_ASM145520v1)	doi: 10.1128/genomeA.00094-16	99.84	2.71	88.89	1	ALQ49871.1	0	NA	0	NA	0	NA	0	NA	0	NA	0	NA	1	ALQ49881.1	1	ALQ50720.1	1	ALQ49879.1
IMG_2585428181	AOB	Nitrosospira briensis C-128 (IMG_2585428181)	doi: 10.1186/s40793-016-0168-4	100	1.32	50	1	2588207250	0	NA	0	NA	0	NA	0	NA	1	2588206449	1	2588206450	0	NA	1	2588206708	1	2588207532
IMG_2636415522	AOB	Nitrosospira lacus APG3 (IMG_2636415522)	doi: 10.1099/ijs.0.070789-0	95.56	0.24	0	1	2636911935	0	NA	0	NA	0	NA	0	NA	0	NA	0	NA	1	2636913150	1	2636913776	1	2636912069
IMG_2606217271	AOB	Nitrosospira multiformis ATCC 25196 (IMG_2606217271)	doi: 10.1128/AEM.02722-07	99.52	0.48	0	1	2606884587	1	2606883795	1	2606883796	1	2606883793	1	2606883794	1	2606885296	1	2606885295	0	NA	1	2606885103	1	2606884161
GCA_001899235.1_ASM189923v1	AOB	Nitrosospira sp. 56-18 (GCA_001899235.1_ASM189923v1)	doi: 10.1111/1462-2920.12936	99.25	3.8	92.31	1	OJY14927.1	0	NA	0	NA	0	NA	0	NA	0	NA	0	NA	3	OJY13330.1, OJY13387.1, MKVR01000015.1 67	1	OJY08044.1	1	OJY12429.1
GCA_002083395.1_ASM208339v1	AOB	Nitrosomonas-related AOB SG_bin4 (GCA_002083395.1_ASM208339v1)	doi: 10.1016/j.watres.2017.03.042	98.25	1.37	37.5	1	OQW38587.1	0	NA	0	NA	0	NA	0	NA	0	NA	0	NA	3	OQW40193.1, OQW42733.1, OQW40150.1	1	OQW42154.1	0	NA
GCA_002083595.1_ASM208359v1	AOB	Nitrosomonas-related AOB ST_bin16 (GCA_002083595.1_ASM208359v1)	doi: 10.1016/j.watres.2017.03.042	90.91	0.15	0	1	OQW83449.1	0	NA	0	NA	0	NA	0	NA	0	NA	0	NA	0	NA	1	OQW82464.1	0	NA
GCA_000303155.1_ASM30315v1	AOA	Candidatus Nitrososphaera gargensis Ga9.2	doi: 10.1111/j.1462-2920.2012.02893.x.	100	2.91	0	2	AFU57373.1, AFU59266.1	0	NA	0	NA	0	NA	0	NA	0	NA	0	NA	0	NA	0	NA	0	NA
GCA_000698785.1_ASM69878v1	AOA	Nitrososphaera viennensis EN76	doi: 10.1099/ijs.0.063172-0	100	0.97	0	1	WP_084790530.1	0	NA	0	NA	0	NA	0	NA	0	NA	0	NA	0	NA	0	NA	0	NA
GCA_000018465.1_ASM1846v1	AOA	Nitrosopumilus maritimus SCM1	doi: 10.1073/pnas.0913533107	100	0.97	0	2	ABX13155.1,ABX13563.1	0	NA	0	NA	0	NA	0	NA	0	NA	0	NA	0	NA	0	NA	0	NA
GCA_002906215.1_ASM290621v1	AOA	Candidatus Nitrosocaldus islandicus	doi: 10.3389/fmicb.2018.00193	99.03	0	0	0	NA	0	NA	0	NA	0	NA	0	NA	0	NA	0	NA	0	NA	0	NA	0	NA
