# Supplementary material for: Low yield and abiotic origin of N2O formed by the complete nitrifier Nitrospira inopinata
Source: Nat Commun. 2019 Apr 23;10:1836. doi: 10.1038/s41467-019-09790-x (PMC6478695; doi:10.1038/s41467-019-09790-x)
Supplement: Supplementary file 6 — Source Data [file 41467_2019_9790_MOESM6_ESM.xlsx]

## Sheet: Fig. 3
time (minutes)	O2 (µmol/L)	NO (nmol/L)	NO2- concentration (uM)			NH4+ concentration (uM)
0	214.78	0.08
0.87	213.51	0.08
1.74	211.92	0.1
2.61	211.11	0.13
3.48	210.54	0.16
4.35	209.86	0.19
5.22	208.59	0.22
6.09	208.38	0.25
6.96	206.92	0.27
7.83	205.88	0.3
8.69	204.88	0.33
9.57	204.63	0.36
10.44	203.62	0.29				250
11.31	199.46	10.88
12.18	189.58	13.28
13.05	180.03	12.79
13.92	169.74	12.17
14.79	158.98	12.05
15.66	149.38	11.81
16.52	139.97	11.55
17.39	129.62	11.86
18.26	120.19	11.97
19.13	110.67	11.96
20	101.61	11.96
20.87	91.34	3.45
21.73	82.34	3
22.6	72.8	2.31
23.47	62.3	1.69
24.34	52.08	1.26
25.21	44.39	1.02
26.07	36.1	0.85
26.95	27.71	0.72
27.82	19.33	0.63
28.69	11.4	0.56
29.56	4.38	0.5
30.43	0	0.46	103.61	111.52	113.45	97.87	97.17	108.11
31.29	0	0.42
32.17	0	0.38
33.04	0	0.35
33.91	0	0.32
34.78	0	0.3
35.64	0	0.28
36.52	0	0.27
37.39	0	0.25
38.26	0	0.24
39.13	0	0.22
39.99	0	0.21
40.85	0	0.21
41.73	0	0.2
42.6	0	0.19
43.48	0	0.19
44.35	0	0.18
45.2	0	0.17
46.08	0	0.17
46.94	0	0.17
47.81	0	0.17
48.68	0	0.16
49.55	0	0.17
50.42	0	0.16
51.29	0	0.15
52.17	0	0.14
53.05	0	0.14
53.92	0	0.13
54.78	0	0.12
55.65	0	0.11
56.52	0	0.1
57.39	0	0.1
58.25	0	0.09
59.11	0	0.09
59.94	0	0.09
60.77	0	0.09
61.6	0	0.08
62.43	0	0.08
63.26	0	0.08
64.09	0	0.08
64.92	0	0.08
65.75	0	0.07
66.58	0	0.07
67.41	0	0.07
68.24	0	0.07
69.07	0	0.07
69.9	0	0.06
70.73	0	0.06
71.56	0	0.06
72.39	0	0.06
73.22	0	0.06
74.05	0	0.05
74.88	0	0.05
75.71	0	0.05
76.54	0	0.05
77.37	0	0.04
78.2	0	0.04
79.03	0	0.04
79.86	0	0.04
80.69	0	0.04
81.52	0	0.03
82.35	0	0.03
83.18	0	0.03
84.01	0	0.03
84.84	0	0.03
85.67	0	0.02
86.5	0	0.02
87.33	0	0.02
88.16	0	0.02
88.99	0	0.02
89.82	0	0.01
90.65	0	0.01
91.48	0	0.01
92.31	0	0.01
93.14	0	0.01
93.97	0	0.01
94.8	0	0.01
95.63	0	0.01
96.46	0	0.01
97.29	0	0.01
98.12	0	0.01
98.95	0	0.01
99.78	0	0.01
100.61	0	0.01
101.44	0	0.01
102.27	0	0.01
103.1	0	0.01
103.93	0	0
104.76	0	0
105.59	0	0
106.42	0	0
107.25	0	0
108.08	0	0
108.91	0	0
109.74	0	0
110.57	0	0
111.4	0	0
112.23	0	0
113.06	0	0
113.89	0	0
114.72	0	0
115.55	0	0
116.38	0	0
117.21	0	0
118.04	0	0
118.87	0	0
119.7	0	0
120.53	0	0
121.36	0	0
122.19	0	0
123.02	0	0
123.85	0	0
124.68	0	0
125.51	0	0	106.55	103.38	114.59	104.73	104.01	94.54
126.34	0	0
127.17	0	0
128	0	0
128.83	0	0
129.66	0	0

## Sheet: Fig. 4
time (minutes)	O2 (µmol/L)	NO (nmol/L)	NO2- concentration (mM)
0	213.52	0.11
0.34	213.18	0.19
0.69	212.92	0.21
1.03	212.78	0.27
1.38	212.99	0.57
1.73	212.73	0.93
2.08	212.28	0.84
2.42	212.4	0.86
2.76	212.22	0.86
3.1	212.17	1.04
3.44	211.73	1.22
3.79	211.71	1.18
4.14	211.62	1.75
4.48	211.5	1.53
4.83	211.41	1.5
5.17	210.96	1.61
5.52	211.15	1.24
5.87	210.68	1.52
6.21	210.83	1.28	2.5
6.56	209.81	5.68
6.9	208.42	22.51
7.24	207.68	37.28
7.58	207.17	46.85
7.93	206.78	52.49
8.27	206.61	55.93
8.61	206.01	58.47
8.96	205.76	59.57
9.32	205.35	60.46
9.66	204.85	61.49
10.01	204.41	62.14
10.35	203.9	62.32
10.69	203.44	62.35
11.04	203.16	61.9
11.38	202.41	62.06
11.72	201.79	61.93
12.06	201.72	61.31
12.41	201.11	61.11
12.75	200.75	60.9
13.1	200.22	61.45
13.45	200.02	61.75
13.79	199.49	61.61
14.13	199.07	61.82
14.48	198.64	62.05
14.83	198.06	61.79
15.17	197.47	61.06
15.52	197.02	60.83
15.87	197.15	60.91
16.22	196.35	60.61
16.57	195.62	60.01
16.92	195.21	60.02
17.27	194.72	59.56
17.62	194.13	59.17
17.98	193.61	59.16
18.32	193.41	58.97
18.66	192.56	58.91
19.01	192.45	59.06
19.36	192.12	59.29
19.71	191.28	59.28
20.05	190.9	59.21
20.4	190.52	59.79
20.75	190.1	59.92
21.1	189.92	59.85
21.44	189.41	59.99
21.78	188.69	60.31
22.13	188.13	59.77
22.48	187.42	59.83
22.82	186.97	60.12
23.16	186.7	60.69
23.51	186.73	60.51
23.86	186.09	60.62
24.21	185.92	60.75
24.55	185.32	61.07
24.9	184.94	61.19
25.24	184.45	61.6
25.59	183.97	61.84
25.93	183.62	61.52
26.28	183.1	61.83
26.62	182.68	61.76
26.96	182.03	61.81
27.3	181.96	61.55
27.64	181.29	61.83
27.99	180.92	61.6
28.34	180.45	61.95
28.68	179.7	62.07
29.03	179.08	62.11
29.37	179.02	62.22
29.72	178.72	62.56
30.06	178.17	62.03
30.4	177.56	61.75
30.74	177.47	61.49
31.08	176.6	61.56
31.43	176.51	61.68
31.76	176.27	61.23
32.11	175.7	61.12
32.45	175.1	60.96
32.79	175.11	60.86
33.13	174.4	60.75
33.47	174.24	60.89
33.82	174.08	60.69
34.16	173.21	60.57
34.5	172.96	60.41
34.85	172.69	60.31
35.19	172.1	60.38
35.54	171.6	60.07
35.89	171.41	59.91
36.24	170.91	59.77
36.58	170.29	59.9
36.92	170.12	59.81
37.27	169.59	59.51
37.61	169.61	59.56
37.96	168.97	59.46
38.3	169.3	59.57
38.64	168.67	59.46
38.99	168.66	59.8
39.34	168.34	59.7
39.68	168.08	59.89
40.03	167.83	59.93
40.37	167.4	60.19
40.71	167.02	60.76
41.05	166.86	60.82
41.4	165.85	60.57
41.75	165.87	61.2
42.09	165.35	61.04
42.43	165.43	61.09
42.78	164.82	60.76
43.12	164.36	61.01
43.47	164.34	60.69
43.82	163.94	61.06
44.17	163.64	61.09
44.51	163.23	60.74
44.86	162.92	60.46
45.2	162.74	60.08
45.55	162.24	60.16
45.9	161.58	60.01
46.24	161.69	59.93
46.59	161.5	59.87
46.94	161.23	59.54
47.28	160.7	59.32
47.63	160.82	59.51
47.98	160.46	59.22
48.32	159.99	58.97
48.66	159.67	58.9
49.01	159.28	58.86
49.35	159	58.74
49.69	158.96	58.8
50.04	158.85	58.66
50.38	158.52	59.13
50.73	158.25	58.91
51.07	158.16	59.38
51.41	158.04	59.22
51.75	157.51	59.24
52.1	157.38	59.43
52.45	157.18	59.32
52.8	156.8	59.18
53.14	156.32	59.16
53.49	156.28	58.97
53.84	156.18	58.65
54.19	155.85	59.4
54.54	156.24	59.08
54.89	155.66	59.3
55.23	155.11	59.12
55.58	154.66	59.09
55.92	155.03	58.86
56.26	154.52	58.99
56.61	153.96	59.24
56.96	154.08	58.83
57.31	153.77	58.76
57.66	153.62	58.34
58	153.23	58.29
58.34	153.39	58.52
58.69	153.21	58.49
59.03	153.07	58.61
59.37	152.55	58.69
59.72	152.92	58.52
60.06	152.26	58.59
60.41	152.58	58.33
60.76	152.08	58.47
61.1	152.24	58.59
61.44	151.48	58.69
61.79	151.47	58.83
62.13	150.95	59.12
62.47	150.97	58.98
62.82	150.63	58.82
63.16	150.82	58.03
63.51	150.59	59.18	2.39	2.36	2.3

## Sheet: Fig. 5
time (minutes)	O2 (µmol/L)	N2O (µmol/L)	NO2- concentration (uM)			NH4+ concentration (uM)
0	208.44	0.17
0.86	208.39	0.11
1.73	208.89	0.12
2.6	208.29	0.12
3.46	208.6	0.2
4.33	207.83	0.13
5.19	207.92	0.09
6.06	208	0.11
6.93	208.01	0.13
7.79	208	0.15
8.65	208.16	0.11
9.52	207.49	0.11
10.39	207.29	0.11
11.25	206.86	0.13
12.11	206.52	0.13
12.98	206.94	0.04
13.85	206.35	-0.02
14.72	206.59	0.01
15.58	206.14	-0.06
16.45	206.58	0.06
17.31	206.13	0.01
18.18	206.24	0.06
19.05	206.84	0.08
19.91	205.51	0.11
20.77	205.76	0.09
21.64	206	0.08
22.51	205.39	0.06				250
23.38	201.22	0.11
24.24	191.58	0.1
25.11	182.56	0.01
25.98	174.01	0.08
26.85	165.81	0.1
27.72	156.57	0.01
28.59	148.04	0.12
29.45	139.6	0.04
30.31	130.72	0.09
31.19	122.35	0.06
32.05	113.7	0.01
32.92	105	0.07
33.79	95.91	0.03
34.66	87.61	0.08
35.53	78.8	0.08
36.41	69.78	0.05
37.29	61.46	0.02
38.16	52.84	-0.06
39.03	44.56	0.07
39.9	35.9	0.14
40.76	26.88	0.19
41.63	19.65	0.06
42.49	12.04	0.07
43.36	5.07	-0.04
44.23	0.58	0.13
45.09	0	0.11
45.96	0	0.16
46.82	0	0.08	124.93	110.05	106.68	103.75	98.7	98.5
47.68	0	0.19
48.54	0	0.18
49.41	0	0.04
50.28	0	0.1
51.15	0	0.16
52.02	0	0.12
52.88	0	0.08
53.75	0	0.14
54.61	0	0.12
55.48	0	0.08
56.35	0	0.22
57.22	0	0.05
58.09	0	0.12
58.95	0	0.06
59.82	0	0.07
60.68	0	0.22
61.55	0	0.23
62.42	0	0.16
63.29	0	0.06
64.16	0	0.01
65.02	0	0.13
65.9	0	0.15
66.78	0	0.14
67.64	0	0.08
68.51	0	0.05
69.38	0	0.11
70.25	0	0.23
71.12	0	0.29
71.99	0	0.12
72.86	0	0.13
73.74	0	0.11
74.6	0	0.16
75.47	0	0.11
76.33	0	0.16
77.2	0	0.17
78.07	0	0.15
78.93	0	0.12
79.8	0	0.19
80.67	0	0.23
81.54	0	0.15
82.41	0	0.14
83.27	0	0.2
84.15	0	0.21
85.01	0	0.27
85.87	0	0.23
86.73	0	0.25
87.6	0	0.28
88.46	0	0.3
89.33	0	0.34
90.2	0	0.36
91.06	0	0.39
91.93	0	0.35
92.8	0	0.39
93.67	0	0.5
94.54	0	0.64
95.41	0	0.58
96.28	0	0.59
97.15	0	0.57
98.01	0	0.59
98.88	0	0.59
99.74	0	0.59
100.6	0	0.63
101.48	0	0.66
102.35	0	0.76
103.21	0	0.79
104.07	0	0.82
104.94	0	0.9
105.82	0	0.93
106.68	0	0.96
107.55	0	0.9
108.41	0	0.83
109.27	0	0.86
110.13	0	0.85
111	0	0.91
111.87	0	0.92
112.74	0	1
113.61	0	0.97
114.47	0	0.98
115.34	0	0.97
116.2	0	1
117.07	0	0.92
117.94	0	1.01
118.81	0	0.99
119.67	0	0.93
120.54	0	1
121.4	0	0.95
122.26	0	0.95
123.13	0	0.96
124	0	1.03
124.87	0	0.96
125.74	0	0.97
126.61	0	0.91
127.47	0	0.9
128.35	0	0.84	120.29	118.44	104.1	105.15	99.31	109.65
129.21	0.21	0.87

## Sheet: Fig. 6
	N. inopinata (21% O2)							N. inopinata (0.9% O2)
		Time (hours)						Time (hours)
		0	48	120	168				0	48	120	168
	NH4+	1180.35	846	3.41	0.99			NH4+	1070.71	1011.46	727.08	685.77
	NH4+	1101.66	798.59	1.72	1.24			NH4+	1099.84	1024.51	865.87	790.23
	NH4+	1085.95	813.99	0.55	0.65			NH4+	1125.65	1032.19	899.32	751.19
	NH4+	1097.53	819.43	1.23	1.79			NH4+	1082.11	971.32	819.44	772.95
	NO2-	42.57	129.78	357.98	46.89			NO2-	56.13	74.81	135.35	146.11
	NO2-	51.32	120.26	323.43	55.3			NO2-	41.6	56.12	100.33	120.91
	NO2-	38.87	84.86	332.02	41.54			NO2-	61.73	74.74	106.53	148.89
	NO2-	45.34	116.44	292.24	46.11			NO2-	51.26	60.22	108.75	135.96
	NO3-	0	201.53	821.01	1127.48			NO3-	0	99.69	359.61	316.01
	NO3-	0	208.59	817.65	1091.82			NO3-	0	31.72	251.13	275.02
	NO3-	0	225.61	883.09	1191.43			NO3-	0	56.99	182.58	259.59
	NO3-	0	207.99	799.38	1072.38			NO3-	0	42.45	221.54	244.07
Time (hours)	Ammonium				Mean	Standard Deviation		Time (hours)	Ammonium				Mean	Standard Deviation
0	1180.35	1101.66	1085.95	1097.53	1116.37	43.1669		0	1070.71	1099.84	1125.65	1082.11	1094.58	23.9325
48	846.77	798.59	813.99	819.43	819.695	20.0922		48	1011.46	1024.51	1032.19	971.32	1009.87	27.0872
120	3.41	1.72	0.55	1.23	1.7275	1.21996		120	727.08	865.87	899.32	819.44	827.928	74.7859
168	0.99	1.24	0.65	1.79	1.1675	0.480304		168	685.77	790.23	751.19	772.95	750.035	45.724
	Nitrite								Nitrite
0	42.57	51.32	38.87	45.34	44.525	5.24841		0	56.13	41.6	61.73	51.26	52.68	8.53596
48	129.78	120.26	84.86	116.44	112.835	19.4753		48	74.81	56.12	74.74	60.22	66.4725	9.73197
120	357.98	323.43	332.02	292.24	326.418	27.1085		120	135.35	100.33	106.53	108.75	112.74	15.4888
168	46.89	55.3	41.54	46.11	47.46	5.73467		168	146.11	120.91	148.89	135.96	137.968	12.6569
	Nitrate								Nitrate
0	0	0	0	0	0	0		0	0	0	0	0	0	0
48	201.53	208.59	225.61	207.99	210.93	10.2953		48	99.69	31.72	56.99	42.45	57.7125	29.8395
120	821.01	817.65	883.09	799.38	830.283	36.4653		120	359.61	251.13	182.58	221.54	253.715	75.9734
168	1127.48	1091.82	1191.43	1072.38	1120.78	52.3372		168	316.01	275.02	259.59	244.07	273.672	30.9241
	Nitrous oxide (N2O accumulation represents emissions above experimentally determined atmospheric N2O concentrations)								Nitrous oxide (N2O accumulation represents emissions above experimentally determined atmospheric N2O concentrations)
0	0	0	0	0	0	0		0	0	0	0.01	0.01	0.005	0.0057735
48	0.19	0.2	0.2	0.2	0.1975	0.005		48	0.05	0.05	0.05	0.05	0.05	0
120	0.79	0.78	0.84	0.76	0.7925	0.0340343		120	0.27	0.2	0.21	0.19	0.2175	0.0359398
168	0.8	0.77	0.84	0.76	0.7925	0.0359398		168	0.3	0.23	0.24	0.25	0.255	0.0310913
	Ratio N2O/NH4+								Ratio N2O/NH4+
0	-	-	-	-				0	-	-	-	-
48	0.000569579	0.000659914	0.000735402	0.000719166				48	0.000843882	0.000663746	0.000427991	0.000361043
120	0.00071144	0.000727848	0.000786782	0.000684429	0.00069932	6.42691e-05		120	0.000773613	0.000945537	0.00120418	0.00092178
168	-	-	-	-				168	0.000726216	0.000396616	0.000202525	0.0012906	0.000729811	0.000338224

## Sheet: N2O SP N. inopinata
Sample	d15N vs.Air	SD (n=2)	d18O vs.VSMOW	SD (n=2)	d15Na vs.Air	SD (n=2)	d15Nb vs.Air	SD (n=2)	SP	SD (n=2)
N. inopinata (21% O2) Rep. 1	-20.9252	0.17825	21.835	0.0446623	-5.0597	0.144863	-36.9316	0.211395	31.8719	0.0665324	N. inopinata (21% O2)
N. inopinata (21% O2) Rep. 2	-22.2206	0.0396186	22.4729	0.0710528	-6.05763	0.243785	-38.5285	0.16424	32.4709	0.408026	Mean	SD
N. inopinata (21% O2) Rep. 3	-22.3023	0.0428399	22.4972	0.00591779	-5.97204	0.0638461	-38.7776	0.0217799	32.8055	0.0420662	32.3831	0.261221
N. inopinata (21% O2) Rep. 4	-21.9974	0.0775926	22.7924	0.0136007	-5.87752	0.23606	-38.2615	0.0805875	32.384	0.316647
N. inopinata (0.9% O2) Rep. 1	-43.2787	0.0612523	28.714	0.105093	-26.4487	0.210545	-60.3173	0.3331	33.8685	0.543645	N. inopinata (0.9% O2)
N. inopinata (0.9% O2) Rep. 2	-43.2486	0.0645283	29.0055	0.143244	-26.0622	0.29454	-60.6436	0.165471	34.5814	0.460011	Mean	SD
N. inopinata (0.9% O2) Rep. 3	-43.8202	0.0971091	28.1907	0.103068	-26.6901	0.450446	-61.1597	0.256049	34.4697	0.706495	34.1878	1.44346
N. inopinata (0.9% O2) Rep. 4	-43.9954	0.222091	27.772	0.328553	-27.1842	1.13152	-61.0158	1.57551	33.8316	2.70703

## Sheet: Supplementary Figure 1
Replicate 1				Replicate 2				Replicate 3
time (minutes)	O2 (µmol/L)	NO (nmol/L)		time (minutes)	O2 (µmol/L)	NO (nmol/L)		time (minutes)	O2 (µmol/L)	NO (nmol/L)
0	165.77	0.02		0	141.38	0.02		0	159.37	0.02
0.17	165.82	0.04		0.17	141.47	0.02		0.17	159.51	0.03
0.35	165.68	0.06		0.34	141.26	0.03		0.35	159.77	0
0.52	165.64	0.06		0.51	141.57	0.04		0.52	159.88	0.04
0.69	165.59	0.07		0.69	141.26	0.05		0.69	159.75	0.05
0.87	166.03	0.08		0.86	141.28	0.06		0.87	159.57	0.04
1.04	165.57	0.08		1.03	141.37	0.06		1.04	159.84	0.03
1.22	165.64	0.04		1.2	141.08	0.05		1.21	159.73	0.02
1.39	165.89	0.06		1.37	141.76	0.03		1.38	159.59	0.02
1.56	165.97	0.06		1.55	141.33	0		1.55	159.68	0.05
1.74	165.33	0.19		1.72	141.57	0.01		1.72	159.86	0
1.91	164.83	0.31		1.9	141.68	0.02		1.9	159.37	0
2.08	164.33	0.33		2.07	141.36	0.02		2.07	159.7	0
2.26	164.27	0.29		2.24	141.42	0.01		2.24	159.2	0.02
2.43	163.61	0.08		2.42	141.28	0.01		2.41	159.01	0.27
2.61	163.53	0.01		2.59	141.24	0.02		2.58	158.42	0.32
2.78	162.78	0		2.76	139.41	0.07		2.76	157.93	0.44
2.95	162.54	0.02		2.93	138.35	0.49		2.93	157.56	0.38
3.13	161.98	0		3.11	137.93	0.62		3.1	157.52	0.34
3.3	161.44	0		3.28	138	0.72		3.27	157.17	0.33
3.48	160.79	0.02		3.45	136.89	0.62		3.44	156.38	0.37
3.66	160.83	0.06		3.63	136.92	0.62		3.61	156.07	0.42
3.83	160.79	0.07		3.8	136.1	0.67		3.79	155.28	0.45
4.01	160.51	0.08		3.97	135.54	0.74		3.96	154.75	0.46
4.18	160.24	0.05		4.15	134.98	0.74		4.13	154.39	0.49
4.35	160.18	0.04		4.32	134.27	0.74		4.3	154.01	0.48
4.53	159.92	0.06		4.49	133.69	0.72		4.48	153.12	0.47
4.7	159.86	0.05		4.66	133.31	0.73		4.65	153.58	0.34
4.87	159.97	0.05		4.83	133	0.75		4.83	152.2	0.27
5.05	159.46	0.05		5.01	132.07	0.72		5	152.02	0.27
5.22	159.57	0.03		5.18	131.71	0.68		5.17	151.78	0.31
5.4	159.3	0		5.35	131.22	0.61		5.35	151.05	0.34
5.57	159.38	0.04		5.53	130.54	0.62		5.52	150.9	0.34
5.74	159.57	0.04		5.7	130.22	0.61		5.7	150.45	0.33
				5.87	129.41	0.64		5.87	150.03	0.28
				6.05	128.79	0.64		6.04	149.94	0.25
				6.22	128.21	0.64		6.22	149.32	0.31
				6.4	127.25	0.64		6.39	148.47	0.29
				6.57	127.06	0.64		6.56	147.72	0.25
				6.74	126.23	0.67		6.74	147.53	0.19
				6.92	125.58	0.68		6.91	146.92	0.14
				7.09	125.53	0.68		7.08	146.53	0.12
				7.26	125.02	0.61		7.25	146.75	0.1
				7.43	123.97	0.66		7.43	146.53	0.1
				7.61	123.85	0.62		7.6	146.22	0.09
				7.78	123.37	0.6		7.77	145.7	0.07
				7.95	122.16	0.58		7.95	145.92	0.06
				8.13	122.4	0.5		8.12	146.21	0.1
				8.3	121.52	0.48		8.29	145.96	0.13
				8.47	121.06	0.46		8.47	145.79	0.1
				8.65	120.8	0.45		8.64	145.62	0.08
				8.82	121.26	0.5		8.81	145.81	0.08
				8.99	121.04	0.38		8.99	145.72	0.13
				9.17	120.3	0.08		9.16	145.35	0.07
				9.34	120.92	0.09		9.33	145.31	0.04
				9.51	120.8	0.06		9.5	145.35	0.04
				9.68	120.49	0.04
				9.86	120.96	0.03
				10.03	120.07	0.01
				10.21	120.14	0.03
				10.38	120.61	0.02
				10.56	120.8	0.06
				10.73	120.23	0.04
				10.9	120.4	0.04
				11.07	120.48	0.04
				11.25	120.23	0.06
				11.42	120.49	0.02

## Sheet: Supplementary Figure 2
Replicate 1				Replicate 2				Replicate 3
time (minutes)	O2 (µmol/L)	NO (nmol/L)		Time (minutes)	O2 (µmol/L)	NO (nmol/L)		Time (minutes)	O2 (µmol/L)	NO (nmol/L)
0	232.02	1.1		0	224.45	3.39		0	235.67	2.17
0.26	232.34	1.18		0.26	224.6	3.58		0.35	235.59	2.14
0.52	232.35	1.24		0.52	224.55	2.77		0.7	235.17	2.11
0.78	232.16	1.3		0.78	224.34	3.12		1.04	235.71	2.56
1.04	231.74	1.32		1.04	224.01	4.49		1.39	235.06	2.36
1.3	232.1	1.35		1.3	223.96	4.99		1.74	235.31	1.78
1.56	231.74	1.39		1.56	224	4.39		2.09	234.91	0.67
1.82	231.57	1.52		1.82	218.73	11.52		2.43	235.11	0.51
2.09	231.59	1.56		2.08	209.65	27.04		2.78	235.03	1.09
2.35	231.68	1.56		2.34	200.84	36.54		3.13	234.22	0.39
2.62	231.03	1.62		2.6	190.58	44.57		3.48	234.35	0.25
2.89	229.21	27.27		2.86	179.85	50.38		3.82	234.8	1.13
3.15	223.89	38.93		3.12	168.75	55.62		4.17	234.85	2.57
3.41	219.95	45.18		3.38	158.43	59.84		4.52	234.64	4.19
3.67	215.64	49.55		3.64	147.84	62.6		4.87	234.36	13.03
3.93	210.64	53.43		3.9	137.98	65.59		5.22	228.66	34.01
4.19	205.08	55.98		4.16	127.79	66.6		5.57	220.02	44.46
4.45	199.65	58.22		4.42	117.98	68.25		5.91	206.28	53.31
4.7	194.7	60.05		4.68	108.55	66.98		6.26	196.35	61.96
4.97	189.13	61.24		4.94	99.5	65.5		6.6	183.45	63.95
5.23	183.86	61.68		5.2	90.2	64.89		6.95	170.43	65.98
5.49	178.55	62.3		5.46	81.6	64.54		7.3	158.27	69.8
5.75	172.44	62.28		5.72	72.88	64.19		7.65	145.26	71.17
6.01	167.47	62.32		5.98	64.68	63.81		8	132.4	71.67
6.28	161.95	62.37		6.24	57.01	63.55		8.34	120.42	71.13
6.53	156.6	61.72		6.5	48.94	62.55		8.69	108.41	69.69
6.79	150.88	61.85		6.76	41.45	61.88		9.03	96.33	67.46
7.06	145.35	61.53		7.02	34.81	60.85		9.38	85.29	65.44
7.32	140.01	61.42		7.28	27.37	59.71		9.73	74.47	61.82
7.58	134.44	61.25		7.54	20.23	58.95		10.07	63.4	58.31
7.85	128.99	60.84		7.8	13.52	57.66		10.42	53.1	55.11
8.11	123.86	60.27		8.06	7.55	56.61		10.77	42.71	51.41
8.37	118.09	59.82		8.32	2.7	54.81		11.12	32.57	48.87
8.63	112.74	59.01		8.58	1.6	54.18		11.46	23.17	43.68
8.89	107.47	57.87		8.67	5.49	55.35		11.81	14.44	39.86
9.15	102.18	57.21		8.76	5.7	56.8		12.16	6.05	35.84
9.41	96.54	56.49		8.84	1.15	58.41		12.51	1.11	31.14
9.67	91.37	56.05		9.1	1.11	58.4		12.6	0.78	31.71
9.93	86	55.27		9.37	1.29	55.23		12.68	0.71	33.8
10.2	81	54.39		9.63	1.31	54.43		12.77	0.38	39.32
10.46	75.31	53.68		9.89	1.6	48.44		12.86	0.86	44.12
10.72	70.27	52.82		10.15	1.37	45.38		13.21	0.82	41.89
10.98	65.32	52.13		10.41	1.18	44.28		13.56	0.59	31.63
11.23	59.43	51.1		10.67	1.25	40.93		13.91	0.42	24.95
11.5	54.76	50.61		10.93	1.46	39.68		14.25	0.51	22.55
11.76	49.45	50.18		11.19	1.32	39.44		14.6	0.33	21.51
12.02	44.24	49.29		11.45	1.29	34.45		14.95	0.41	19.27
12.29	39.1	48.47		11.71	0.93	32.63		15.3	0.3	18.76
12.56	34.31	47.25		11.97	0.9	31.33		15.65	0.23	18.05
12.82	29.34	45.75		12.24	1.09	28.89		16	0.57	17.9
13.08	24.39	44.52		12.5	1.26	26.92		16.34	0.22	18.27
13.35	19.6	43.75		12.76	1.31	25.73		16.7	0.87	17.48
13.61	14.57	43.11		13.02	0.85	25.76		17.05	0.7	13.34
13.87	10.47	42.29		13.28	1.04	25.23		17.4	0.61	13.04
14.13	6.18	41.63		13.54	1.22	23.22		17.75	0.3	13.39
14.4	2.81	40.02		13.8	0.92	20.56		18.09	0.1	13.77
14.66	0.53	35.98		14.06	0.8	19.64		18.44	0.65	13.92
14.91	0.08	30.28		14.32	1	18.02		18.79	0.45	13.01
15.17	0.06	26.24		14.59	0.83	16.69		19.14	0.47	11.84
15.43	0	22.91		14.85	0.43	17.19		19.49	0.4	9.91
15.69	0.12	19.69		15.11	0.77	16.33		19.84	0.59	9.54
15.95	0.17	16.73		15.37	1.17	15.29		20.19	0.86	9.4
16.22	0.03	14.25		15.64	0.88	13.6		20.53	0.19	8.02
16.48	0	11.81		15.9	0.55	12.95		20.88	0.29	7.4
16.74	0	9.28		16.16	0.53	13.09		21.22	0.27	7.08
17	0	6.96		16.42	0.88	12.71		21.57	0.27	9.03
17.26	0	5.08		16.68	0.89	11.61		21.91	0.29	7.41
17.52	0	3.12		16.95	0.9	9.12		22.26	0.56	7.55
17.78	0	1.04		17.21	0.97	7.85		22.61	0.63	6.94
18.03	0	-0.35		17.47	0.98	7.29		22.96	0.41	4.78
18.29	0	-1.93		17.73	0.86	7.72		23.31	0.65	3.79
18.55	0	-3.39		17.99	0.77	8.53		23.66	0.5	3.98
18.63	0.35	-3.62		18.25	0.19	8.39		24.01	0.31	3.95
				18.51	0.49	8.83		24.36	0.33	3.08
				18.77	0.42	7.49		24.7	0.59	2.83
				19.04	0.33	7.08		25.05	0.58	2.46
				19.3	0.69	6.47		25.4	0.38	0.85
				19.56	0.76	6.87		25.74	0.25	0.78
				19.82	0.64	5.79		26.09	0.28	0.78
				20.08	0.57	5.73		26.43	0.48	2.22
				20.34	0.67	4.99		26.78	0.43	1.24
				20.6	0.71	5.18		27.13	0.48	3.49
				20.86	0.5	5.46		27.48	0.43	3.09
				21.12	0.39	4.13		27.83	0.21	3.44
				21.38	0.61	3.66		28.18	0.57	2.49
				21.64	0.56	3.39		28.52	0.37	2.62
				21.9	0.8	3.54		28.87	0.2	2.23
				22.16	0.66	2.81		29.22	0.42	1.8
				22.42	0.19	2.13		29.56	0.19	3.43
				22.68	0.68	1.97		29.91	0.63	1.09
				22.95	0.22	2.19		30.26	0.59	3.05
				23.21	0.05	1.7		30.61	0.4	2.55
				23.47	0.61	1.05		30.96	0.16	2.35
				23.73	0.34	0.94		31.3	0.48	2.05
				23.99	0.51	2.02		31.65	0.79	2.41
				24.26	0.29	2.43		32	0.29	2.09
				24.52	0	1.47		32.34	0.81	3
				24.78	0.44	1.51		32.69	0.6	4.31
				25.04	0.51	1.11		33.04	0.37	4.59
				25.3	0.23	0.21		33.38	0.58	3.88
								33.73	0.61	4.12
								34.08	0.64	4.24
								34.43	0.19	3.76
								34.77	0.52	3.72
								35.13	0.09	3.32
								35.48	0.01	2.68
								35.82	0.2	3.3
								36.17	0.25	2.29
								36.51	0.2	1.54
								36.86	0.2	0.66
								37.21	0.14	2.25
								37.56	0.26	1.95
								37.91	-0.21	1.25
								38.26	0.26	1.39
								38.6	0.11	2.36
								38.95	0.32	2.48
								39.3	0.65	0.84
								39.65	0.04	1.25
								40	-0.17	0.64
								40.35	0.32	2.15
								40.7	0.54	2.41
								41.04	0.05	4.01
								41.39	0.01	3.35
								41.73	0.31	3.42
								42.08	0.26	4.39
								42.43	-0.04	3.69
								42.78	0.29	3.26
								43.13	0.33	2.79
								43.49	0.63	2.96
								43.85	0.02	2.44
								44.2	0.23	2.24
								44.55	0.1	2.04
								44.89	0.08	3.81
								45.25	0.42	4.71
								45.59	0.42	4.72
								45.94	0.5	4.92
								46.29	0.37	5.83
								46.64	0.16	6.14
								46.99	0.12	6.43
								47.33	0.16	6.21
								47.69	0.4	6.18
								48.04	0.41	5.25
								48.39	0.09	4.45
								48.74	0.54	3.6
								49.08	0.38	2.91
								49.43	-0.08	3.3
								49.78	-0.11	3.89

## Sheet: Supplementary Figure 4
Replicate 1				Replicate 2				Replicate 3
time (minutes)	O2 (µmol/L)	NO (nmol/L)		time (minutes)	O2 (µmol/L)	NO (nmol/L)		time (minutes)	O2 (µmol/L)	NO (nmol/L)
0	224.99	0.9		0	221.42	0.61		0	215.79	0.41
0.88	224.67	0.99		1.05	221.74	0.5		1.38	215.2	0.43
1.75	223.62	1.35		2.09	221.1	0.6		2.77	214.88	0.38
2.62	222.5	0.75		3.14	218.16	0.4		4.18	214.26	0.39
3.49	221.79	0.9		4.18	217.18	0.43		5.58	214.1	0.49
4.36	221	1.14		5.22	216.36	0.19		6.99	213.74	0.46
5.23	219.71	0.55		6.26	214.7	0.35		8.37	213.3	0.48
6.11	219.7	1.02		7.31	214.45	0.31		9.77	212.56	0.38
6.98	218.53	1.03		8.36	213.26	0.23		11.17	212.26	0.29
7.85	217.88	0.58		9.4	211.9	0.19		12.56	212.29	0.4
8.72	217.56	1.37		10.45	211.8	0.37		13.95	211.65	0.59
9.59	216.04	0.96		11.49	210.35	0.28		15.34	208.71	0.57
10.46	215.47	0.94		12.54	207.87	0		16.73	204.48	0.4
11.33	214.92	0.55		13.58	205.3	0.19		18.13	199.18	0.35
12.2	212.65	1.6		14.62	204.7	0.08		19.53	194.57	0.29
13.07	206.06	1.41		15.66	203.95	0.01		20.91	189.79	0.33
13.95	199.83	1.1		16.71	202.71	0		22.3	184.82	0.51
14.81	193.28	1.29		17.76	199.03	0.12		23.69	179.62	0.68
15.69	186.24	1.14		18.8	192.67	0.21		25.08	174.96	0.44
16.56	179.43	1.31		19.85	185.59	0.3		26.47	169.97	0.48
17.43	171.95	1.08		20.9	178.6	0.43		27.86	164.88	0.6
18.3	164.19	1.2		21.93	170.38	0.63		29.26	159.82	0.45
19.16	156.44	1.06		22.97	161.85	0.7		30.65	154.53	0.53
20.04	150.01	1.56		24.02	153.28	0.58		32.04	149.84	0.46
20.91	142.17	1.24		25.06	144.26	0.75		33.43	144.9	0.6
21.78	135.04	0.79		26.11	135.71	0.66		34.82	139.88	0.34
22.66	127.03	0.86		27.15	127.16	0.28		36.22	135.24	0.42
23.53	119.91	0.15		28.2	117.36	0.48		37.6	130.25	0.36
24.4	112.61	0.41		29.26	108.3	0.63		39	125.32	0.46
25.27	105.53	0.98		30.3	99.24	0.61		40.39	120.29	0.35
26.13	98.35	1.12		31.34	90.81	0.51		41.79	115.21	0.32
27.01	91.72	0.85		32.38	81.06	0.58		43.17	110.59	0.34
27.88	84.15	1.1		33.42	72.14	0.08		44.57	105.76	0.4
28.75	77.55	0.88		34.47	63.34	0.2		45.96	101.1	0.39
29.62	70.79	1.04		35.51	55.27	0.21		47.35	96.36	0.37
30.5	64.73	1.57		36.56	46.61	0.14		48.74	91.48	0.32
31.36	58.46	0.78		37.6	39.04	0.05		50.12	86.5	0.25
32.23	52.47	0.52		38.64	30.69	0.1		51.51	82.25	0.3
33.14	45.74	1.03		39.68	22.44	0.21		52.9	77.5	0.27
34.03	39.53	1.45		40.72	16.16	0.27		54.29	72.89	0.32
34.95	34.09	0.87		41.77	10.23	0.14		55.69	68.04	0.22
35.82	28.78	0.75		42.81	7.82	0.6		57.08	63.31	0.46
36.69	23.94	0.57		43.85	5.9	0.6		58.47	59.23	0.31
37.56	19.48	0.56		44.89	4.77	0		59.86	54.54	0.34
38.43	15.85	0.39		45.93	3.64	0.47		61.25	49.64	0.28
39.3	11.74	0.55		46.97	2.54	0.23		62.63	45.27	0.27
40.16	9.67	0.64		48.01	2.11	0.2		64.02	41.22	0.28
41.02	7.1	0.74		49.06	2.13	0.07		65.41	37.01	0.31
41.89	5.03	0.28		50.1	1.74	0.2		66.8	33.37	0.29
42.76	3.75	-0.42		51.14	1.45	0.18		68.19	29.37	0.11
43.62	2.5	0.37		52.18	1.41	0.07		69.57	25.54	0.22
44.49	1.66	0.81		53.22	1.34	0.09		70.96	21.86	0.19
45.36	1.16	0.55		54.26	1.26	0.18		72.37	18.17	0.26
46.23	0.72	0.35		55.3	1.57	0.13		73.75	15.02	0.26
47.1	1.13	0.46		56.35	1.5	0.2		75.14	12.59	0.39
47.97	0.79	0.08		57.39	1.15	0.4		76.54	9.97	0.06
48.84	0.19	0.3		58.43	1.64	0.67		77.92	7.73	0.14
49.71	0.58	0.26		59.47	1.49	0.57		79.33	5.86	0.11
50.58	0.42	0.36		60.51	1.32	0.53		80.72	5	0.18
51.45	0.29	-0.06		61.55	1.54	0.37		82.11	3.66	0.19
52.32	0.74	-0.21		62.59	1.11	0.66		83.49	2.77	0.26
53.19	0.58	0.19		63.64	1.28	0.47		84.87	2.36	0
54.06	0.55	0.45		64.68	1.28	0.49		86.26	1.66	0.17
				65.72	1.25	0.53		87.65	1.4	0.16
				66.76	1.38	0.57		89.04	1.33	0.11
				67.8	1.29	0.47		90.44	1.2	0.13
				68.84	1.06	0.67		91.83	1.24	0.03
				69.88	1.37	0.4		93.22	1.35	0.12
				70.92	1.43	0.33		94.61	1.03	0.07
				71.97	1.4	0.6		96.01	1.23	0.24
				73.01	1.25	0.42		97.4	1.24	0.13
				74.05	1.65	0.53		98.8	1.29	0.19
				75.09	1.26	0.47		100.19	1.04	0.17
				76.13	1.44	0.32		101.57	1.15	0.31
				77.17	1.05	0.27		102.97	1.36	0.15
				78.21	1.47	0.54		104.37	1.24	0.27
				79.26	1.09	0.4		105.76	0.92	0.09
								107.15	0.98	0.2
								108.54	1.06	0.18
								109.93	1.01	0.28
								111.32	0.85	0.2
								112.7	1.26	0.28
								114.1	1.01	0.26
								115.49	0.92	0.32
								116.89	0.97	0.23
								118.27	1.43	0.03

## Sheet: Supplementary Figure 5
Panel A
	Rep. 1	Rep. 2	Rep. 3	Rep. 4	Mean	SD
0 μM PTIO	0.984414	0.999175	1.00254	1.01387	1	0.0121438
3.3 μM PTIO	1.03128	1.02433	1.02098	1.00637	1.02074	0.0104962
10 μM PTIO	1.02912	1.02126	1.00252	1.01844	1.01784	0.0111661
33 μM PTIO	1.0643	0.775568	0.741845	1.01285	0.898643	0.163524
100 μM PTIO	0.27771	0.179739	0.168158	0.161006	0.196653	0.0545866
330 μM PTIO	-0.0561307	-0.0405475	-0.0355682	-0.0167672	-0.0372534	0.0162247
EC50 = 63.6
Panel B
	Rep. 1	Rep. 2	Rep. 3	Rep. 4	Mean	SD
0 μM PTIO	98.05	100.33	101.72	99.89	99.9975	1.51458
33 μM PTIO	68.56	67.78	68.18	67.72	68.06	0.390896
100 μM PTIO	39.68	48.43	47.24	36.81	43.04	5.68022
330 μM PTIO	7.71	25.87	18.26	13.56	16.35	7.6749
1000 μM PTIO	20.84	21.18	16.63	36.37	23.755	8.66086
EC50 = 100.329
Panel C
	Rep. 1	Rep. 2	Rep. 3	Mean	Standard Deviation
0 μM PTIO	93.9196	97.2018	108.879	100	7.86227
0 μM PTIO + wash	76.9409	80.9804	69.8717	75.931	5.62282
33 μM PTIO	35.9773	32.3164	33.137	33.8102	1.92104
33 μM PTIO + wash	94.7402	67.4732	87.9865	83.4	14.2003
100 μM PTIO	17.2943	16.6	18.6829	17.5258	1.06056
100 μM PTIO + wash	85.9668	93.604	69.4298	83.0002	12.3571
330 μM PTIO	1.40303	2.3934	3.05365	2.28336	0.830793
330 μM PTIO + wash	40.1926	16.3411	28.3081	28.2806	11.9257
1000 μM PTIO	4.29161	-0.635488	5.94223	3.19945	3.42216
1000 μM PTIO + wash	5.19945	2.31087	-2.22834	1.76066	3.74433
EC50 = 18.9
Panel D
	Rep. 1	Rep. 2	Rep. 3	Rep. 4	Mean	Standard Deviation
0 μM PTIO	95.2941	122.353	82.3529	95.2941	98.8235	16.8308
0 μM PTIO + wash	25.9284	29.9072	47.0822	-	34.3059	11.242
33 μM PTIO	90.5882	94.1176	81.1765	-	88.6275	6.68969
100 μM PTIO	104.891	113.319	104.891	-	107.7	4.86632
330 μM PTIO	70.5515	102.393	66.8054	-	79.9168	19.5552
1000 μM PTIO	12.7984	-3.97878	11.2732	4.70588	6.19968	7.64017
1000 μM PTIO + wash	4.04509	5.30504	4.64191	11.2732	6.31631	3.34443
EC50 = 385.6
						Standard Deviation
						16.8308
						11.242
						6.68969
						4.86632
						19.5552
						7.64017
						3.34443

## Sheet: Supplementary Figure 6
time (minutes)	O2 (µmol/L)	NO (nmol/L)	NO2- concentration (uM)			NH4+ concentration (uM)				time (minutes)	O2 (µmol/L)	NO (nmol/L)	NO2- concentration (uM)			NH4+ concentration (uM)
0	210.61	1.76								0	206.36	1.16
0.34	209.77	1.73								0.35	205.88	1.97
0.7	209.6	1.59								0.7	205.63	0.64
1.05	209.19	1.4								1.05	205.36	0.97
1.4	209.8	1.51								1.4	205.63	0
1.74	209.48	1.42								1.75	205.53	0.34
2.09	208.94	1.26								2.09	205.28	1.97
2.44	209.16	1.1								2.44	204.66	1.15
2.79	209.09	1.24								2.79	204.55	1.57
3.14	209.09	1.35								3.14	204.29	1.96
3.48	209.02	1.14								3.49	204.31	1.69
3.82	209.17	1.09								3.84	204.14	1
4.16	209	0.98								4.19	203.88	1.12
4.51	208.85	1.01								4.54	203.65	1.23
4.86	208.87	0.95								4.89	203.64	1.66
5.21	208.05	0.88								5.24	203.76	1.79
5.54	208.51	0.76								5.59	203.64	2.01
5.88	208.32	0.9								5.94	203.44	1.91
6.23	207.9	0.88								6.28	202.88	1.97
6.57	208.37	0.76								6.63	202.9	1.23
6.91	207.99	0.7								6.98	202.67	1.87
7.26	208.05	1								7.33	202.4	1.13
7.61	207.98	0.63								7.68	202.51	1.65
7.95	207.89	0.69								8.03	202.12	1.34
8.29	207.87	0.74								8.38	202.09	1.78
8.63	207.16	0.69								8.73	201.7	2
8.97	207.14	0.83								9.08	201.69	1.33
9.32	207.65	0.78								9.43	201.56	2.8
9.65	206.81	0.99								9.78	201.4	3.89
10	207.28	1.36								10.13	201.24	1.12
10.35	206.84	1.36								10.48	201.2	1.66
10.69	206.92	1.3								10.82	201.21	0.23				250
11.04	207.1	1.43								11.16	195.51	9.68
11.39	207.14	1.47								11.5	193.25	19.25
11.73	206.96	1.44								11.85	192.56	25.5
12.07	206.6	1.48								12.19	190.08	21.68
12.42	206.77	2.25								12.54	188.11	31.18
12.76	206.49	1.28								12.88	185.31	29.26
13.09	206.1	0.92				250				13.22	182.9	23.44
13.43	201.8	3.39								13.57	181.26	24.77
13.78	196.81	15.33								13.91	178.66	31.9
14.13	193.23	18.29								14.26	176.94	31.7
14.47	189.29	20.65								14.61	175.02	30.34
14.82	184.61	21.78								14.94	172.86	28.89
15.17	180.44	22.34								15.28	171.1	30.15
15.52	174.78	22.68								15.62	169.03	26.68
15.86	169.14	23.13								15.97	166.92	28.04
16.21	163.07	23.26								16.32	165.51	22.12
16.56	163.44	23.21								16.67	162.87	30.47
16.91	154.89	23.25								17.02	161.21	35.45
17.25	146.54	23.1								17.36	159.07	33.63
17.59	150.42	22.92								17.73	156.5	25.52
17.93	142.44	22.53								18.08	154.66	29.73
18.27	136.96	22.23								18.43	152.61	27.98
18.61	126.93	22.01								18.77	150.88	28.59
18.95	128.33	21.43								19.11	149.09	27.28
19.3	120.8	21.14								19.45	146.28	28.29
19.64	118.34	20.67								19.8	144.47	27
19.98	112.7	20.31								20.15	142.65	26.53
20.32	111.11	19.89								20.5	140.92	31.15
20.66	102.96	19.56								20.84	138.16	29.9
21	99.53	19.16								21.17	136.81	31.42
21.35	95.04	18.53								21.51	135.07	28.07
21.69	89.38	17.98								21.86	132.84	26.95
22.03	89.46	17.48								22.21	130.68	28.04
22.37	80.96	16.96								22.55	128.37	34.03
22.72	78.84	16.66								22.9	126.91	23.75
23.06	78.9	16.09								23.24	124.38	26.73
23.4	71.84	15.54								23.59	122.16	36.39
23.75	64.42	15.28								23.93	121.84	36.91
24.09	63.69	14.68								24.27	120.1	28.23
24.45	59.97	14.12								24.61	116.96	31.65
24.8	53.21	13.63								24.95	114.71	30.67
25.14	49.29	12.95								25.29	113.03	32.13
25.49	44.96	12.44								25.63	112.95	33.03
25.83	45.31	11.81								25.97	111.13	35.3
26.17	40.77	11.25								26.31	109.37	33.13
26.52	37.11	10.55								26.66	107.44	34.65
26.86	31.02	9.94								27	105.92	35.77
27.21	30.03	9.19								27.34	104.04	32.82
27.55	27.39	8.67								27.68	102.35	33.87
27.89	23.57	8.01								28.02	100.74	34.29
28.23	23.14	7.39								28.37	99.2	31.06
28.57	19.82	6.63								28.7	97.37	33.51
28.92	19.56	6.18								29.04	95.67	33.77
29.26	13.87	5.36								29.39	94.46	33
29.6	10.93	4.74								29.73	92.71	33.43
29.94	9.84	4.16								30.07	89.98	29.89
30.28	11.24	3.24								30.42	88.76	30.12
30.62	7.96	2.87								30.76	87.21	28.87
30.97	7.23	2.5								31.1	85.67	27.58
31.31	6.81	2.41								31.44	84.1	27.06
31.64	4.45	2.1								31.79	82.47	27.24
31.98	7.51	1.75								32.13	80.92	26.46
32.32	4.9	1.61								32.48	79.16	25.73
32.67	2.12	1.23								32.83	75.46	24.83
33.01	3.16	0.51								33.17	75.06	24.52
33.35	1.84	0.27								33.51	73.74	23.94
33.69	0.92	0.75								33.85	72.58	23.05
34.03	1.08	0.51	113.97	106.68	121.86	97.37	103.22	102.77		34.19	70.59	22.59
34.38	0.99	0.47								34.53	69.67	22.31
34.72	0.49	0.41								34.88	68.23	21.71
35.06	0.37	0.23								35.22	66.34	20.98
35.4	0.84	1.09								35.56	64.46	20.74
35.74	0.51	0.16								35.9	63.61	20.46
36.08	0.82	0.14								36.25	62.33	20.1
36.43	0.59	1.09								36.59	60.62	19.29
36.76	0.48	0.11								36.93	61.16	19.03
37.1	0.52	0.31								37.29	56.6	18.49
37.45	0.21	0.88								37.63	57.03	18.14
37.79	0.47	0.39								37.98	56.27	17.18
38.13	0.29	0.24								38.33	53.1	16.69
38.48	0.29	0.49								38.67	50.57	16.53
38.82	0.19	0.67								39.01	51.63	15.9
39.16	0.12	0.31								39.36	50.11	15.69
39.51	0.13	0.21								39.7	48.15	15.38
39.85	0.13	0.3								40.04	46.94	15.04
40.2	0	0.26								40.38	45.82	14.94
40.55	0	0.22								40.72	44.07	14.37
40.89	0.03	0.07								41.07	42.72	14.17
41.24	0	0.65								41.42	40.72	13.71
41.58	0.12	0.54								41.75	39.61	13.29
41.92	0	0.66								42.1	39.46	12.92
42.27	0	0.98								42.44	36.94	12.86
42.61	0	0.75								42.79	36.23	12.59
42.95	0.22	0.96								43.14	35.58	12.37
43.29	0	0.82								43.48	32.91	11.69
43.64	0.09	0.83								43.82	31.88	11.63
43.98	0.06	0.81								44.16	32.53	11.39
44.33	0	0.89								44.52	29.19	11.08
44.68	0.18	1.03								44.86	27.74	10.43
45.02	0.45	0.91								45.21	26.79	10.19
45.36	0	0.97								45.55	25.4	10.01
45.7	0	0.4								45.9	24.1	9.53
46.05	0.11	0.84								46.23	22.3	9.54
46.4	0	0.79								46.58	22.01	9.23
46.74	0.11	0.83								46.93	21.17	8.76
47.09	0	0.07								47.27	18.92	9.01
47.43	0.27	0.14								47.62	18.93	8.55
47.78	0.02	0.1								47.98	17.54	8.6
48.12	0.26	0.17								48.33	15.22	7.86
48.46	0.19	0.24								48.68	14.66	7.67
48.81	0.06	0.29								49.02	13.53	7.4
49.15	0.11	0.49								49.36	12.55	7.23
49.49	0	0.5								49.7	11.57	7.42
49.83	0.16	0.33								50.04	10.59	7.26
50.17	0.13	0.39								50.39	9.14	7.05
50.51	0.22	0.03								50.73	8.31	6.51
50.85	0.48	0.12								51.08	6.37	6.57
51.19	0.13	0.01								51.42	6.86	6.31
51.54	0.07	0.21								51.76	5.98	6.24
51.88	0.06	0.44								52.1	5.63	6.23
52.23	0	0.45								52.44	4.35	5.37
52.57	0	0.58								52.78	3.3	5.26
52.91	0.1	0.55								53.12	3.22	5.25
53.25	0.06	0.5								53.46	2.83	5.07
53.59	0	0.48								53.81	2.51	4.75
53.93	0.2	0.51								54.15	1.65	4.86
54.28	0.02	0.52								54.49	1.33	5.26
54.62	0	1.02								54.84	1.04	5.02
54.96	0	0.42								55.18	1.18	4.71
55.3	0	0.31								55.53	0.84	4.06
55.64	0	0.25								55.87	0.64	3.94
55.99	0	0.21								56.21	0.47	3.61
56.33	0	0.35								56.55	0.45	3.87
56.67	0	0.55								56.89	0.22	3.2
57.01	0	0.41								57.24	0.15	2.91
57.36	0	0.25								57.58	0.24	2.81
57.7	0	0.45								57.91	0.07	2.79	102.55	126.45	110.54	97.9	103.91	111.25
58.04	0	0.47								58.25	0	2.66
58.39	0	0.27								58.6	0	2.61
58.73	0	0.29								58.94	0	2.5
59.07	0	0.53								59.28	0.01	2.41
59.41	0	0.34								59.62	0	2.21
59.76	0	0.48								59.96	0	2.13
60.1	0	0.55								60.3	0	2.05
60.44	0	0.25								60.65	0	1.94
60.79	0	0.15								61	0	1.81
61.13	0	0.28								61.35	0	1.62
61.47	0	0.24								61.7	0	1.42
61.81	0	0.42								62.05	0	1.45
62.16	0	0.22								62.4	0	1.34
62.5	0	0.31								62.75	0	1.21
62.84	0	0.29								63.1	0	1.09
63.19	0	0.33								63.45	0	1.15
63.53	0	0.53								63.8	0	1.1
63.87	0	0.52								64.15	0	1.01
64.21	0	0.15								64.5	0	0.95
64.56	0	0.33								64.85	0	0.81
64.9	0	0.18								65.2	0	0.8
65.24	0	0.37								65.55	0	0.7
65.58	0	0.22								65.9	0	0.6
65.93	0	0.29								66.25	0	0.5
66.27	0	0.15								66.6	0	0.4
66.61	0	0.18								66.95	0	0.22
66.96	0	0.38								67.3	0	0.13
67.3	0	0.38								67.65	0	0.17
67.64	0	0.46								68	0	0.11
67.98	0	0.28								68.35	0	0.19
68.33	0	0.34								68.7	0	0.26
68.67	0	0.29								69.05	0	0.27
69.01	0	0.36								69.4	0	0.06
69.36	0	0.3								69.75	0	0.29
69.7	0	0.46								70.1	0	0.06
70.04	0	0.24								70.45	0	0.07
70.38	0	0.4								70.8	0	0.35
70.73	0	0.18								71.15	0	0.06
71.07	0	0.17								71.5	0	0.01
71.41	0	0.32								71.85	0	0.29
71.76	0	0.32								72.2	0	0.21
72.1	0	0.23								72.55	0	0.11
72.44	0	0.53								72.9	0	0.34
72.78	0	0.27								73.25	0	0.01
73.13	0	0.35								73.6	0	0.02
73.47	0	0.47								73.95	0	0.2
73.81	0	0.18								74.3	0	0.13
74.16	0	0.2								74.65	0	0.1
74.5	0	0.22								75	0	0.39
74.84	0	0.52								75.35	0	0.35
75.18	0	0.38								75.7	0	0.33
75.53	0	0.46								76.05	0	0.33
75.87	0	0.53	108.53	106.64	123.74	103.48	101.67	95.84		76.4	0	0.37
										76.75	0	0.19
										77.1	0	0.34
										77.45	0	0.23
										77.8	0	0.18
										78.15	0	0.27
										78.5	0	0.28
										78.85	0	0.14
										79.2	0	0.29
										79.55	0	0.37
										79.9	0	0.23
										80.25	0	0.38
										80.6	0	0.2
										80.95	0	0.13
										81.3	0	0.12
										81.65	0	0.16
										82	0	0.15
										82.35	0	0.17
										82.7	0	0.21
										83.05	0	0.02
										83.4	0	0.35
										83.75	0	0.23
										84.1	0	0.13
										84.45	0	0.2
										84.8	0	0.05
										85.15	0	0.3
										85.5	0	0.04
										85.85	0	0.15
										86.2	0	0.39
										86.55	0	0.03
										86.9	0	0.34
										87.25	0	0.14
										87.6	0	0.25
										87.95	0	0.04
										88.3	0	0.11
										88.65	0	0.08
										89	0	0.1
										89.35	0	0.24
										89.7	0	0.4
										90.05	0	0.11
										90.4	0	0.01
										90.75	0	0.29
										91.1	0	0.14
										91.45	0	0.24
										91.8	0	0.3
										92.15	0	0.3
										92.5	0	0.23
										92.85	0	0.22
										93.2	0	0.12
										93.55	0	0.07
										93.9	0	0.29
										94.25	0	0.24
										94.6	0	0.38
										94.95	0	0.12
										95.3	0	0.21
										95.65	0	0.3
										96	0	0.03
										96.35	0	0.34
										96.7	0	0.24
										97.05	0	0.24
										97.4	0	0.23
										97.75	0	0.02
										98.1	0	0.21
										98.46	0	0.21
										98.81	0	0.16
										99.16	0	0.06
										99.51	0	0.17
										99.86	0	0.04
										100.21	0	0.23
										100.56	0	0.32
										100.91	0	0.15
										101.26	0	0.13
										101.61	0	0.05
										101.96	0	0.26
										102.31	0	0.07
										102.66	0	0.01
										103.01	0	0.35
										103.36	0	0.2
										103.71	0	0.19
										104.06	0	0.17
										104.41	0	0.28
										104.76	0	0.21
										105.11	0	0.02
										105.46	0	0.25
										105.81	0	0.05
										106.16	0	0.05
										106.51	0	0.13
										106.86	0	0.4
										107.21	0	0.1
										107.56	0	0.02
										107.91	0	0.18
										108.26	0	0.15
										108.61	0	0.04
										108.96	0	0.24
										109.31	0	0.02
										109.66	0	0.07
										110.01	0	0.4
										110.36	0	0.18
										110.71	0	0.1
										111.06	0	0.22
										111.41	0	0.03
										111.76	0	0.32
										112.11	0	0.19
										112.46	0	0.16
										112.81	0	0.27
										113.16	0	0
										113.51	0	0.01
										113.86	0	0.38
										114.21	0	0.37
										114.56	0	0.02
										114.91	0	0.14
										115.26	0	0.36
										115.61	0	0.38
										115.96	0	0.08
										116.31	0	0.38
										116.66	0	0.17
										117.01	0	0
										117.36	0	0.31
										117.71	0	0.35
										118.06	0	0.11
										118.41	0	0.16
										118.76	0	0.1
										119.11	0	0.34
										119.46	0	0.14
										119.81	0	0.24
										120.16	0	0.16
										120.51	0	0.24
										120.86	0	0.27
										121.21	0	0.06
										121.56	0	0.09
										121.91	0	0.22
										122.26	0	0.22
										122.61	0	0.36
										122.96	0	0.11
										123.31	0	0
										123.66	0	0.27
										124.01	0	0.22
										124.36	0	0.3
										124.71	0	0.02
										125.06	0	0.16
										125.41	0	0.23
										125.76	0	0.21
										126.11	0	0.22
										126.46	0	0.15
										126.81	0	0.1
										127.16	0	0.21
										127.51	0	0.03	118.68	120.82	106.25	90.92	95.19	111.58
										127.86	0	0.13
										128.21	0	0.09
										128.56	0	0.27
										128.91	0	0.08
										129.26	0	0.03
										129.61	0	0.4

[truncated: 3 more sheets: Supplementary Figure 7, Supplementary Figure 8, Supplementary Figure 9]
